# Supplementary material for: A cell-free nutrient-supplemented perfusate allows four-day ex vivo metabolic preservation of human kidneys
Source: Nat Commun. 2024 May 13;15:3818. doi: 10.1038/s41467-024-47106-w (PMC11091145; doi:10.1038/s41467-024-47106-w)
Supplement: Supplementary file 4 — Source Data [file 41467_2024_47106_MOESM4_ESM.zip]

Archive with 3 entries (2 files):
- Source data/
- Source data/Source data_Main text.xlsx
- Source data/Source data_Supplemental figures.xlsx
