# Supplementary material for: A cell-free nutrient-supplemented perfusate allows four-day ex vivo metabolic preservation of human kidneys
Source: Nat Commun. 2024 May 13;15:3818. doi: 10.1038/s41467-024-47106-w (PMC11091145; doi:10.1038/s41467-024-47106-w)
Supplement: Supplementary file 4 — Source Data [file 41467_2024_47106_MOESM4_ESM.zip › Source data/Source data_Main text.xlsx]

## Sheet: Fig 1B
Renal flow (mL/ min)
Time (days)	Day8_1	Day8_2	Day8_3
0.042	243	245	300
0.125	359	444	344
0.5	425	464	394
1	445	515	443
2	450	530	443
3	483	558	412
4	549	581	397
5	571	607	392
6	460.7	598.4	371
7	302.6	504.9	315
8	192.1	416.5	282

## Sheet: Fig 1C
Vascular resistance (mmHg/ mL/ min)
Time (days)	c	Day8_2	Day8_3
0.042	0.31	0.31	0.25
0.125	0.21	0.17	0.22
0.5	0.18	0.15	0.19
1	0.17	0.13	0.17
2	0.17	0.12	0.17
3	0.16	0.12	0.18
4	0.14	0.11	0.19
5	0.12	0.1	0.19
6	0.16	0.1	0.2
7	0.25	0.14	0.24
8	0.39	0.17	0.27

## Sheet: Fig 1D
Oxygen delivery and uptake (mL O2/ min)
Time (days)	Day8_1 Delivery	Day8_2 Delivery	Day8_3 Delivery	Day8_1 Uptake	Day8_2 Uptake	Day8_3 Uptake
0.042	5.82	5.81	7.24	2.43	1.83	1.55
0.125	8.9	10.42	8.53			1.58
0.5	10.54	10.59	9.4	2.21	2.27	1.32
1	11.04	12.77	10.46	2.52	2.38	2.22
2	11.16	13.14	10.59	1.69	1.94	2.22
3	11.98	13.84	10.05	1.08	1.59	0.95
4	13.62	13.69	9.23	0.65	1.64	0.48
5	14.16	15.05	9.22	0.67	0.64	0
6	11.35		8.75	0.36		0.06
7		12.52	7.51		0.7	0.01
8		9.88	6.78		0.19	0

## Sheet: Fig 1E
Perfusate pH
Time (days)	Day8_1	Day8_2	Day8_3
0.042			7.34
0.125	7.36	7.38	7.43
0.5	7.52	7.54	7.56
1	7.51	7.46	7.58
2	7.55	7.51	7.57
3	7.44	7.41	7.48
4	7.35	7.34	7.38
5	7.17	7.18	7.26
6	7.04	6.98	7.2
7	6.68	6.68	7.09
8	6.83	6.79	7.06

## Sheet: Fig 1F
Perfusate lactate (mmol/ L)
Time (days)	Day8_1	Day8_2	Day8_3
0.042	3.78	3.63	1.3
0.125	5.3	4.1	2.97
0.5	2.38	1.93	2.2
1	2	1.94	2.66
2	3.13	2.68	4.7
3	6.19	5.6	6.64
4	9.42	8.47	9
5	14.92	12.64	9.41
6	11.99	15.02	10.23
7	17.89	16.56	12.41
8	18.28	16.4	13.19

## Sheet: Fig 1G
Perfusate glucose (mmol/ L)
Time (days)	Day8_1	Day8_2	Day8_3
0.042	8	7.9	9.7
0.125	6.5	6.9	9.4
0.5	8.8	8.3	9.9
1	8.6	8.9	8.5
2	6	7.3	5.5
3	3.7	4.4	5.6
4	5.6	6	6.1
5	6.3	3	5.7
6	8.3	7.1	6.2
7	1.2	5.7	4.9
8	1.1	4.9	4.5

## Sheet: Fig 1H
Injury Markers: LDH (U/ L)
Time (days)	Day8_1	Day8_2	Day8_3
0	10	10	10
0.042	212	307	99
0.125	170	128	194
0.5	131	110	176
1	280	95	647
2	326	107	714
3	512	162	620
4	1441	906	512
5	2530	2049	3485
6	1474	4250	6693
7	4860	11143	11205
8	9749	17267	14641

## Sheet: Fig 1I
Injury Markers: KIM1 (ng/ mL)
Time (days)	Day8_1	Day8_2	Day8_3
0.042	0.28	2.69	0.1
0.125	0.51	0.61	0.22
0.5	2.02	1.98	0.45
1	2.07	3.28	0.62
2	4.57	5.25	1.25
3	5.71	7.2	1.45
4	8.6	8.49	2.1
6	6.77	14	3.39
8	12.41	16.55	3.47

## Sheet: Fig 1J
Injury Markers: NGAL (ng/ mL)
Time (days)	Day8_1	Day8_2	Day8_3
0.042	57	49	6
0.125	102	107	5
0.5	77	69	4
1	63	57	6
2	134	81	33
3	68	71	82
4	174	206	123
6	148	167	259
8	271	382	582

## Sheet: Fig 1K
Perfusate potassium (mmol/ L)
Time (days)	Day8_1	Day8_2	Day8_3
0	2.42	3.41	2.38
0.042	6.87	6.62	2.73
0.125	5.95	5.6	2.49
0.5	4.69	5.06	2.84
1	4.38	4.56	3.07
2	3.92	4.07	3.18
3	3.58	3.57	3.15
4	3.65	3.73	3.7
5	4.37	4.05	3.85
6	3.93	4.18	3.78
7	4.37	4.91	3.68
8	4.41	4.94	3.66

[truncated: 38 more sheets: Fig 1L, Fig 2E, Fig 2G, Fig 2I, Fig 3A, Fig 3B, Fig 4A, Fig 4B, Fig 4C, Fig 5B, Fig 5C, Fig 5D, Fig 5E, Fig 5F, Fig 5G, Fig 5I, Fig 5J, Fig 5K, Fig 5L, Fig 5M …]
