# Supplementary material for: A cell-free nutrient-supplemented perfusate allows four-day ex vivo metabolic preservation of human kidneys
Source: Nat Commun. 2024 May 13;15:3818. doi: 10.1038/s41467-024-47106-w (PMC11091145; doi:10.1038/s41467-024-47106-w)
Supplement: Supplementary file 4 — Source Data [file 41467_2024_47106_MOESM4_ESM.zip › Source data/Source data_Supplemental figures.xlsx]

## Sheet: Fig S1A
Renal flow (mL/ min/ 100gr)
Temperature (°C)	Kidney1	Kidney2	Kidney3	Kidney4	Kidney5	Kidney6
20	67.0927	6.09756	42.4837	10.2564	16.0643	45.4545
25	79.8722	12.1951	42.4837	15.3846	16.0643	45.4545
28	83.0671	15.2439	55.5556	20.5128	20.0803	45.4545
31	79.8722	15.2439	58.8235	30.7692	24.0964	45.4545
34	79.8722	18.2927	62.0915	30.7692	24.0964	45.4545
37	70.2875	18.2927	62.0915	35.8974	24.0964	45.4545

## Sheet: Fig S1B
Perfusate pO2 (mmHg)
	Arterial						Venous
Temperature (°C)	Kidney1	Kidney2	Kidney3	Kidney4	Kidney5	Kidney6	Kidney1	Kidney2	Kidney3	Kidney4	Kidney5	Kidney6
20	623	626	628	529	543	527	356	207	215	172	239	359
25	606	631	617	525	539	525	221	180	197	166	217	313
28	602	631	622	527	538	523	175	154	179	157	198	316
31	597	596	622	526	538	521	148	128	152	149	189	284
34	591	610	623	524	533	517	135	107	142	143	175	251
37	587	603	622	524	537	514	118	91	136	128	132	217

## Sheet: Fig S1C
Actual temperature (°C)
	Arterial						Venous
Temperature (°C)	Kidney1	Kidney2	Kidney3	Kidney4	Kidney5	Kidney6	Kidney1	Kidney2	Kidney3	Kidney4	Kidney5	Kidney6
20	19.8	20.1	24.9	21.2	20.7	21.1	20.1	20.7	24.5	22.4	22	21.5
25	25.9	25.9	25.8	25.3	25.1	25.5	25.8	25	25.6	25.2	24.9	25.3
28	28.6	28.5	27.8	28	28.1	28.1	28.1	27.2	27.5	28.2	27.8	28.1
31	31.4	31.3	31.5	30.7	30.8	30.9	30.8	29.9	30.7	30.8	30.4	30.8
34	34	34.1	34.3	33.5	33.2	33.7	33.3	32.5	33.2	33.2	33.1	33.5
37	36.7	37.1	37.1	35.7	36.2	36.6	35.7	35	35.6	36.1	34.9	36.2

## Sheet: Fig S1D
Oxygen uptake (mL O2/ min/ 100gr)
Temperature (°C)	Kidney1	Kidney2	Kidney3	Kidney4	Kidney5	Kidney6
20	0.555326	0.0792012	0.543918	0.113508	0.15139	0.236727
25	0.953275	0.1705	0.553137	0.171215	0.160353	0.298727
28	1.09956	0.225412	0.762944	0.235282	0.211647	0.291682
31	1.11174	0.221159	0.857059	0.3596	0.260699	0.333955
34	1.12907	0.285238	0.925846	0.363415	0.267422	0.374818
37	1.02191	0.290341	0.935471	0.440677	0.30253	0.4185

## Sheet: Fig S1E
Relative uptake (% as compared to 37°C)
Temperature (°C)	Kidney1	Kidney2	Kidney3	Kidney4	Kidney5	Kidney6
20	0.543419	0.272786	0.581438	0.257576	0.500412	0.565657
25	0.932836	0.58724	0.591293	0.388528	0.530041	0.713805
28	1.07598	0.776367	0.815573	0.533911	0.699588	0.69697
31	1.0879	0.761719	0.916179	0.816017	0.861728	0.79798
34	1.10487	0.982422	0.989712	0.824675	0.883951	0.895623
37	1	1	1	1	1	1

## Sheet: Fig S1F
Relative uptake (% as compared to oxygen delivery)
Temperature (°C)	Kidney1	Kidney2	Kidney3	Kidney4	Kidney5	Kidney6
20	0.428571	0.669329	0.657643	0.674858	0.559853	0.318786
25	0.635314	0.714739	0.680713	0.68381	0.597403	0.40381
28	0.709302	0.755943	0.712219	0.702087	0.63197	0.395793
31	0.752094	0.785235	0.755627	0.71673	0.648699	0.454894
34	0.771574	0.82459	0.772071	0.727099	0.67167	0.514507
37	0.798978	0.849088	0.78135	0.755725	0.75419	0.577821

## Sheet: Fig S3
Data_rrt	Timepoint	5-HETE	8-HETE	11-HETE	12-HETE	15-HETE	15-HEPE	18-HEPE	17-HDHA	14,15-diHETE	19,20-DiHDPA	PGD2	6t,12epi-LTB4	PGF2a	PGE2	17-OH-DH-HETE	13-HoTrE	13-HoDE	13,14dihydro-15keto-PGF2a	8-iso-PGE2	8-iso-PGF2a	9-HoTrE	9-HoDE	AA	DHA	EPA	AdA	DPAn-3	LA	ALA/GLA	5,15-diHETE	10-HDHA	14(15)-EET	4-HDHA	5-HEPE	14(S)-HDHA	DGLA	5-KETE	DPAn-6	19(20)-EpDPA	15-KETE	13,14-dihydro-15-keto-PGE2	12-HHTrE
Day8_2	0																	1.46677	0.0268736	0.896474	0.00421106	0.00271091				0.183932	0.0695896
Day8_2	24				1.01036	1.01632	1.00231					1.06725						0.990358	0.946799	0.991368	1.00205	1.00092	0.977282	1.02568	1.01159	1.00351	0.978217				1.00303	1.02099					1.01958		1.01745		0.982247
Day8_2	96		1.0331	1.01741	1.01114	1.01591	1.00338		0.956599			1.06621						0.990067	0.94721	0.990949	1.00184	1.0009	0.977224	1.02577	1.01176	1.00319										1.01164	1.01945		1.01761		0.981626
Day8_2	192	1.16114	1.03185	1.017	1.01023	1.01642	1.0029	0.966574	0.956428	1.01041	1.0051	1.06665	0.958465	0.979235	1.07842	1.00439	1.05935	0.990101	0.946789	0.991215	1.002	1.00079	0.977608	1.02616	1.01212	1.00361	0.981705	0.97786	1.01668	1.02363			1.04671	0.97447		1.0166	1.02025	1.03849	1.01773	0.992436	0.981089	0.999137	0.9181
Data_Area	Timepoint	Leukotriene B4-d4	15-HETE-d8	PGE2-d4	DHA-d5	8-iso-PGF2alpha-d4	14(15)-EET-d11	5-HETE	8-HETE	11-HETE	12-HETE	15-HETE	15-HEPE	18-HEPE	17-HDHA	14,15-diHETE	19,20-DiHDPA	PGD2	6t,12epi-LTB4	PGF2a	PGE2	17-OH-DH-HETE	13-HoTrE	13-HoDE	13,14dihydro-15keto-PGF2a	8-iso-PGE2	8-iso-PGF2a	9-HoTrE	9-HoDE	AA	DHA	EPA	AdA	DPAn-3	LA	ALA/GLA	5,15-diHETE	10-HDHA	14(15)-EET	4-HDHA	5-HEPE	14(S)-HDHA	DGLA	5-KETE	DPAn-6	19(20)-EpDPA	15-KETE	13,14-dihydro-15-keto-PGE2	12-HHTrE
Day8_2	0	619522	213609	485690	1.72157e+06	244021																	313316	5740.46	191495	7249.64	4667.02				316651	119803
Day8_2	24	356262	241640	268712	3.57371e+06	158485				9032.36	5506.2	11146.3					27320.3						739752	9096.73	334538	1.0005e+06	3.61424e+06	341268	116005	362702	4.39946e+06	774771				14748.8	17006					140464		181253		26515.2
Day8_2	96	219988	95420.6	212357	1.47936e+06	80716.4		7462.03	12385	21732.6	12593	78956.8		22844			15343.2						600822	2958.9	178115	482203	1.26224e+06	206331	41848.3	78117.8	1.63563e+06										20851.4	60270.2		77183.4		32376
Day8_2	192	171441	101994	229518	1.39616e+06	86099.1	27474.4	179169	177016	1.5943e+06	1.04929e+06	4.65117e+06	48360	131199	90230.2	110844	140708	9167.01	13790.8	619636	2.71019e+06	233699	1.23377e+07	10554.5	2.62582e+06	1.67183e+06	1.44873e+06	315758	105301	238283	3.23134e+06	3.19101e+06	251359	23412.6	6632.11			25597	21309		38996.3	174912	61643.8	192628	62050.3	28492.5	634663	706344
Data_Area_Ratio	Timepoint	5-HETE	8-HETE	11-HETE	12-HETE	15-HETE	15-HEPE	18-HEPE	17-HDHA	14,15-diHETE	19,20-DiHDPA	PGD2	6t,12epi-LTB4	PGF2a	PGE2	17-OH-DH-HETE	13-HoTrE	13-HoDE	13,14dihydro-15keto-PGF2a	8-iso-PGE2	8-iso-PGF2a	9-HoTrE	9-HoDE	AA	DHA	EPA	AdA	DPAn-3	LA	ALA/GLA	5,15-diHETE	10-HDHA	14(15)-EET	4-HDHA	5-HEPE	14(S)-HDHA	DGLA	5-KETE	DPAn-6	19(20)-EpDPA	15-KETE	13,14-dihydro-15-keto-PGE2	12-HHTrE
Day8_2	0																	1.46677	0.0268736	0.896474	0.00421106	0.00271091				0.183932	0.0695896
Day8_2	24				0.0373794	0.0227868	0.0461277					0.0766859						3.06138	0.0376458	1.38445	0.279961	1.01134	0.0954939	0.0324606	0.101492	1.23106	0.216797				0.0930611	0.107304					0.0393048		0.0507184		0.10973
Day8_2	96		0.0782014	0.129794	0.227756	0.131973	0.82746		0.239403			0.0697457						6.29656	0.031009	1.86663	0.325954	0.853232	0.139473	0.028288	0.0528051	1.10563										0.218521	0.0407407		0.0521734		0.339297
Day8_2	192	0.119705	1.75667	1.73555	15.6313	10.2877	45.6024	0.474145	1.28634	0.884663	0.646544	0.82074	0.0534704	0.0804405	2.69973	11.8082	2.2913	120.965	0.103482	25.7449	1.19745	1.03765	0.226162	0.0754221	0.170671	2.31445	2.28556	1.46616	0.229548	0.0650245			0.250965	0.208924		0.382339	0.125281	0.604387	0.13797	0.608372	0.279354	2.7652	6.92535

## Sheet: Fig S5A
Tubular reabsorption
Sodium (mmol/ L)	Perfusate			Urine
Time (hours)	Day8_1	Day8_2	Day8_3	Day8_1	Day8_2	Day8_3
1	140.4	140.4	149.3			135.7
3	145	142.9	152	95.5		101.3
12	148.7	146.3	152		101.7	80.9
24	151.3	150.9	155.5		102.9	91.3
48	152.5	152.8	160.6		100.3	116.8
72	155.6	153.4	156.5	86.1	112	136.8
96	154.8	153.8	158.9	98.7	120.5	151.9
120	154.7	156.5	160.3	124.5	133.6	158.7
144	149.6	150.1	158.3	139.8	145.7	158.8
168	149.1	148.3	153.2	145	141.9	158.8
192	149.1	152.2	150.6	147.4	152.4	155.7
Glucose (mmol/ L)	Perfusate			Urine
Time (hours)	Day8_1	Day8_2	Day8_3	Day8_1	Day8_2	Day8_3
1	8.6	8.5	10.5			10.8
3	7.1	7.5	10.7	4		8.7
12	9.8	9	10.9		5.5	7.8
24	9.6	9.8	9.5		5.9	3.9
48	6.5	8	6.3		3.5	1.3
72	4.2	4.7	6	1.6	1.7	2
96	6.3	6.7	6.7	4	5.6	5.3
120	7.2	3.5	6.4	6.1	2.6	6.3
144	9.2	7.9	7	8.8	7.9	6.9
168	1.4	6.6	5.5	1.4	6.3	5.6
192	0.2	5.8	5	0.11	5.3	5.1

## Sheet: Fig S5B
Tubular secretion
Potassium (mmol/ L)	Perfusate			Urine
Time (hours)	Day8_1	Day8_2	Day8_3	Day8_1	Day8_2	Day8_3
1	6.87	6.62	2.73			6.65
3	5.95	5.6	2.49	18.82		9.44
12	4.69	5.06	2.84		14.21	11.17
24	4.38	4.56	3.07		13.35	7.78
48	3.92	4.07	3.18		11.04	5.01
72	3.58	3.57	3.15	12.74	8.55	4.2
96	3.65	3.73	3.7	9.73	7.87	4.41
120	4.37	4.05	3.85	7.01	6.22	4.14
144	3.93	4.18	3.78	4.38	4.44	3.99
168	4.37	4.91	3.68	4.56	4.99	3.94
192	4.41	4.94	3.66	4.5	5.32	3.92
Urea (mmol/ L)	Perfusate			Urine
Time (hours)	Day8_1	Day8_2	Day8_3	Day8_1	Day8_2	Day8_3
1	2.5	2	0.5			1
3	2.5	1.9	0.5	5		1
12	1.9	1.9	1		6	3
24	1.9	1.8	1.3		7	4
48	1.7	1.6	1.2		7	3
72	1.3	1.2	0.8	10	6	2
96	1	1	0.8	10	5	2
120	1.2	1.1	0.8	8	6	1
144	0.7	1	0.7	2	2	1
168	0.9	1.1	0.8	2	2	1
192	1.1	1.3	0.9	1	1	1

## Sheet: Fig S6A
Vascular resistance (mmHg/ mL/ min/ 100gr)
Time (hours)	Kidney1	Kidney2	Kidney3
1	0.67	0.4	0.31
3	0.56	0.4	0.28
6	0.51	0.3	0.266
8	0.51	0.3	0.259
18	0.57	0.4	0.259
24	0.63	0.5	0.266
32	0.69	0.5	0.288
42	0.81	0.7	0.325
48	0.77	0.8	0.353
56	0.87	1	0.379
66	0.84	1.2	0.406
72	0.87	1.5	0.43
80	0.87		0.467
90	0.92		0.566

[truncated: 6 more sheets: Fig S6B, Fig S6C, Fig S6D, Fig S6E, Fig S6F, Fig S6G]
